# Supplementary material for: Nutritional, Mineral, Taste, and Metabolic Profiles of Agaricus bisporus Cultivated on Corn Stover Substrate: A High-Quality Alternative to Wheat Straw
Source: Foods. 2026 Jul 22;15(14):2570. doi: 10.3390/foods15142570 (PMC13407967; doi:10.3390/foods15142570)
Supplement: Supplementary file 1 [file foods-15-02570-s001.zip]

Archive with 1 entries (1 files):
- foods-4441555-supplementary.pdf
